# Supplementary material for: Adherence to the Mediterranean diet and risk of gastric cancer: a systematic review and dose–response meta-analysis
Source: Front Nutr. 2023 Sep 8;10:1259453. doi: 10.3389/fnut.2023.1259453 (PMC10515622; doi:10.3389/fnut.2023.1259453)
Supplement: Supplementary file 1 [file Table_1.XLSX]

## Sheet: Sheet1
Niger			Nasarawa			Ekiti			Osun			Oyo			Abuja			Ebonyi			Anambra			CrossRiver			Edo			Benue
Lat:9.5825097	Long:7.0007499		Lat:8.44521	Long:8.71461		Lat:7.8128388	Long:5.6508237		Lat:7.5394523	Long:4.3974749		Lat:8.3849167	Long:3.3900772		Lat:8.74137	Long:6.9614		Lat6.210	Long 8.085		lat.6.047	long 7.085		lat. 6.1611	long. 8.6384		lat. 6.2220	long. 6.0839		Lat: 7.1024	Long: 8.09444
Lat:9.5825097	Long:7.00075		Lat:8.44521	Long:8.71462		Lat:7.5866641	Long:5.2100051		Lat:7.5590283	Long:4.4044653		Lat:8.6623132	Long:3.397025		Lat:8.74137	Long:6.9614		Lat6.210	Long 8.086		lat.6.047	long 7.086		lat. 6.1611	long. 8.6384		lat. 6.2220	long. 6.0839		Lat: 7.1024	Long: 8.09444
Lat:9.5825097	Long:7.0007501		Lat:8.44521	Long:8.71463		Lat:7.5866641	Long:5.2100051		Lat:7.5041402	Long:4.4620707		Lat:8.3989139	Long:3.3932288		Lat:8.74137	Long:6.9614		Lat6.210	Long 8.087		lat.6.047	long 7.087		lat. 6.1611	long. 8.6384		lat. 6.2220	long. 6.0839		Lat: 7.1024	Long: 8.09444
Lat:9.5825097	Long:7.0007502		Lat:8.44521	Long:8.71464		Lat:7.7950811	Long:5.5256815		Lat:7.4708372	Long:4.3335265		Lat:8.3968668	Long:3.3925985		Lat:8.74137	Long:6.9614		Lat6.210	Long 8.088		lat.6.047	long 7.088		lat. 6.1611	long. 8.6384		lat. 6.2220	long. 6.0839		Lat: 7.1024	Long: 8.09444
Lat:9.5825097	Long:7.0007503		Lat:8.44521	Long:8.71465		Lat:7.6013914	Long:5.3090462		Lat:7.4708372	Long:4.3335265		Lat:8.3951592	Long:3.3922833		Lat:8.74137	Long:6.9614		Lat6.210	Long 8.089		lat.6.047	long 7.089		lat.6.1611	long.8.6384		lat. 6.2220	long. 6.0839		Lat: 7.1024	Long: 8.09444
Lat:9.63002	Long:6.96325		Lat:8.3613355	Long:8.7742018		Lat:7.6051834	Long:5.3314933		Lat:7.5367832	Long:4.3942611		Lat:8.6623132	Long:3.397025		Lat:8.81334	Long:7.03405		Lat6.210	Long 8.090		lat.6.047	long 7.090		lat.6.1611	long.8.6384		lat. 6.2220	long. 6.0839		Lat: 7.1024	Long: 8.09444
Lat:9.63002	Long:6.96326		Lat:8.3613355	Long:8.7742019		Lat:7.6076892	Long:5.335251		Lat:7.5293739	Long:4.4260866		Lat:8.6623132	Long:3.397025		Lat:8.81334	Long:7.03405		Lat6.210	Long 8.091		lat.6.047	long 7.091		lat. 6.1611	long. 8.6384		lat. 6.2220	long. 6.0839		Lat: 7.1024	Long: 8.09444
Lat:9.63002	Long:6.96327		Lat:8.3613355	Long:8.774202		Lat:7.601952	Long:5.3074732		Lat:7.4708372	Long:4.3335265		Lat:8.6623132	Long:3.397025		Lat:8.81334	Long:7.03405		Lat6.210	Long 8.092		lat.6.047	long 7.092		lat. 6.1611	long. 8.6384		lat. 6.2220	long. 6.0839		Lat: 7.1024	Long: 8.09444
Lat:9.63002	Long:6.96328		Lat:8.3613355	Long:8.7742021		Lat:7.5976111	Long:5.2196534		Lat:7.5275953	Long:4.4350912		Lat:8.6623132	Long:3.397025		Lat:8.81334	Long:7.03405		Lat6.210	Long 8.093		lat.6.047	long 7.093		Lat. 1611	Long. 8.6384		lat. 6.2220	long. 6.0839		Lat: 7.1024	Long: 8.09444
Lat:9.63002	Long:6.96329		Lat:8.3613355	Long:8.7742022		Lat:7.6039735	Long:5.3078		Lat:7.5041402	Long:4.4620707		Lat:8.6623132	Long:3.397025		Lat:8.81334	Long:7.03405		Lat6.210	Long 8.094		lat.6.047	long 7.094		Lat. 1611	Long. 8.6384		lat. 6.2220	long. 6.0839		Lat:7.1024	Long: 8.09444
Lat:9.70302	Long:6.92252		Lat:8.40252	Long:8.55896		Lat:7.7254837	Long:4.950837		Lat:7.5367832	Long:4.3942611		Lat:8.3951592	Long:3.3922833		Lat:8.89553	Long:7.07888		lat.6.332	long.8.085		lat.6.124	long 7.030		lat. 6.2981	long. 8.6503		Lat: 6.20837	Long: 6.08946		Lat: 7.35156	Long: 8.04709
Lat:9.70302	Long:6.92253		Lat:8.40252	Long:8.55897		Lat:7.7254837	Long:4.950837		Lat:7.5275953	Long:4.4350912		Lat:8.3951592	Long:3.3922833		Lat:8.89553	Long:7.07888		lat.6.332	long.8.086		lat.6.124	long 7.031		lat. 6.2981	long. 8.6503		Lat: 6.20837	Long: 6.08946		Lat: 7.35156	Long: 8.04709
Lat:9.70302	Long:6.92254		Lat:8.40252	Long:8.55898		Lat:7.7254837	Long:4.950837		Lat:7.5221809	Long:4.3828659		Lat:8.3968668	Long:3.3925985		Lat:8.89553	Long:7.07888		lat.6.332	long.8.087		lat.6.124	long 7.032		lat. 6.2981	long. 8.6503		Lat: 6.20837	Long: 6.08946		Lat: 7.35156	Long: 8.04709
Lat:9.70302	Long:6.92255		Lat:8.40252	Long:8.55899		Lat:7.7254837	Long:4.950837		Lat:7.5221809	Long:4.3828659		Lat:8.3989139	Long:3.3932288		Lat:8.89553	Long:7.07888		lat.6.332	long.8.088		lat.6.124	long 7.033		lat. 6.2981	long. 8.6503		Lat: 6.20837	Long: 6.08946		Lat: 7.35156	Long: 8.04709
Lat:9.70302	Long:6.92256		Lat:8.40252	Long:8.559		Lat:7.7254837	Long:4.950837		Lat:7.5367832	Long:4.3942611		Lat:8.3989139	Long:3.3932288		Lat:8.89553	Long:7.07888		lat.6.332	long.8.089		lat.6.124	long 7.034		lat.6.2981	long.8.6503		Lat: 6.20837	Long: 6.08946		Lat: 7.35156	Long: 8.04709
Lat:9.68768	Long:6.52847		Lat:8.87804	Long:8.052		Lat:7.8069315	Long:5.6660087		Lat:7.8293823	Long:4.133305		Lat:8.3989139	Long:3.3932288		Lat:8.46877	Long:6.97052		lat.6.332	long.8.090		lat.6.124	long 7.035		lat.6.2981	long.8.6503		Lat: 6.20837	Long: 6.08946		Lat: 7.35156	Long: 8.04709
Lat:9.68768	Long:6.52848		Lat:8.87804	Long:8.053		Lat:7.7254837	Long:4.950837		Lat:7.4708372	Long:4.3335265		Lat:8.3972089	Long:3.3925985		Lat:8.46877	Long:6.97052		lat.6.332	long.8.091		lat.6.124	long 7.036		lat. 6.2981	long. 8.6503		Lat: 6.20837	Long: 6.08946		Lat: 7.35156	Long: 8.04709
Lat:9.68768	Long:6.52849		Lat:8.87804	Long:8.054		Lat:7.8049834	Long:5.6730873		Lat:7.8293823	Long:4.133305		Lat:7.4708372	Long:4.3335265		Lat:8.46877	Long:6.97052		lat.6.332	long.8.092		lat.6.124	long 7.037		lat. 6.2981	long. 8.6503		Lat: 6.20837	Long: 6.08946		Lat: 7.35156	Long: 8.04709
Lat:9.68768	Long:6.5285		Lat:8.87804	Long:8.055		Lat:7.8076258	Long:5.6646938		Lat:7.8293823	Long:4.133305		Lat:7.4708372	Long:4.3335265		Lat:8.46877	Long:6.97052		lat.6.332	long.8.093		lat.6.124	long 7.038		Lat. 6.2981	Long. 8.6503		Lat: 6.20837	Long: 6.08946		Lat: 7.35156	Long: 8.04709
Lat:9.68768	Long:6.52851		Lat:8.87804	Long:8.056		Lat:7.8072786	Long:5.6653513		Lat:7.8293823	Long:4.133305		Lat:7.4708372	Long:4.3335265		Lat:8.46877	Long:6.97052		lat.6.332	long.8.094		lat.6.124	long 7.039		Lat. 6.2981	Long. 8.6503		Lat: 6.20837	Long: 6.08946		Lat: 7.35156	Long: 8.04709
Lat:9.48371	Long:6.44017		Lat:8.79509	Long:8.00277		Lat:7.8069315	Long:5.6660087		Lat:7.4708372	Long:4.3335265		Lat:7.4708372	Long:4.3335265		Lat:8.4721807	Long:6.9538651		lat.6.394	long. 8.163		lat.6.249	long6.939		lat. 6.2527	long. 8.4518		lat.6.290	Long: 5.95238		Lat: 7.02974	Long: 7.91695
Lat:9.48371	Long:6.44018		Lat:8.79509	Long:8.00278		Lat:7.8185694	Long:5.6052242		Lat:7.8951463	Long:4.3088439		Lat:7.5902102	Long:3.4458905		Lat:8.4721807	Long:6.9538651		lat.6.394	long. 8.164		lat.6.249	long6.940		lat. 6.2527	long. 8.4518		lat.6.290	Long: 5.95238		Lat: 7.02974	Long: 7.91695
Lat:9.48371	Long:6.44019		Lat:8.79509	Long:8.00279		Lat:7.6830925	Long:5.3833218		Lat:7.4708372	Long:4.3335265		Lat:7.5902102	Long:3.4458905		Lat:8.4721807	Long:6.9538651		lat.6.394	long. 8.165		lat.6.249	long6.941		lat. 6.2527	long. 8.4518		Lat: 6.29072	Long: 5.95238		Lat: 7.02974	Long: 7.91695
Lat:9.48371	Long:6.4402		Lat:8.79509	Long:8.0028		Lat:7.8175441	Long:5.587653		Lat:7.7994202	Long:4.1457784		Lat:9.0685642	Long:3.8497845		Lat:8.4721807	Long:6.9538651		lat.6.394	long. 8.166		lat.6.249	long6.942		lat. 6.2527	long. 8.4518		Lat: 6.29072	Long: 5.95238		Lat: 7.02974	Long: 7.91695
Lat:9.48371	Long:6.44021		Lat:8.79509	Long:8.00281		Lat:7.8175441	Long:5.587653		Lat:7.4708372	Long:4.3335265		Lat:7.5908759	Long:3.4448057		Lat:8.4721807	Long:6.9538651		lat.6.394	long. 8.167		lat.6.249	long6.943		lat. 6.2527	long. 8.4518		Lat: 6.29072	Long: 5.95238		Lat: 7.02974	Long: 7.91695
Lat:9.67429	Long:6.50207		Lat:8.86852	Long:8.08405		Lat:7.8175441	Long:5.587653		Lat:7.4708372	Long:4.3335265		Lat:7.5908842	Long:3.446206		Lat:8.51402	Long:6.85351		lat.6.394	long. 8.168		lat.6.249	long6.944		lat. 6.2527	long. 8.4518		Lat: 6.29072	Long: 5.95238		Lat: 7.02974	Long: 7.91695
Lat:9.67429	Long:6.50208		Lat:8.86852	Long:8.08406		Lat:7.8838013	Long:5.5787277		Lat:7.8954429	Long:4.3130153		Lat:7.5922472	Long:3.444944		Lat:8.51402	Long:6.85351		lat.6.394	long. 8.169		lat.6.249	long6.945		lat. 6.2527	long. 8.4518		Lat:6.29079	Long: 5.95238		Lat: 7.02974	Long: 7.91695
Lat:9.67429	Long:6.50209		Lat:8.86852	Long:8.08407		Lat:7.8838013	Long:5.5787277		Lat:7.8293823	Long:4.133305		Lat:7.5922472	Long:3.444944		Lat:8.51402	Long:6.85351		lat.6.394	long. 8.170		lat.6.249	long6.946		lat. 6.2527	long. 8.4518		Lat.6.29079	Long: 5.95238		Lat: 7.02974	Long: 7.91695
Lat:9.67429	Long:6.5021		Lat:8.86852	Long:8.08408		Lat:7.8838013	Long:5.5787277		Lat:7.8293823	Long:4.133305		Lat:7.5868179	Long:3.4471526		Lat:8.51402	Long:6.85351		lat.6.394	long. 8.171		lat.6.249	long6.947		lat. 6.2527	long. 8.4518		lat. 6.2907	long. 5.9524		Lat: 7.02974	Long: 7.91695
Lat:9.67429	Long:6.50211		Lat:8.86852	Long:8.08409		Lat:9.0799999	Long:8.67		Lat:7.8293823	Long:4.133305		Lat:7.5922472	Long:3.444944		Lat:8.51402	Long:6.85351		lat.6.394	long. 8.172		lat.6.249	long6.948		lat. 6.2527	long. 8.4518		lat. 6.2907	long. 5.9524		Lat: 7.02974	Long: 7.91695
Lat:9.49249	Long:7.02108					Lat:7.8189209	Long:5.604239		Lat:7.6226931	Long:4.1917365		Lat:7.5932595	Long:3.4452595		Lat:8.92821	Long:7.22497		lat.6.360	long.8.3194		lat.6.170	long.6.901		lat.6.422	long 8.7		lat 6.376	Long: 5.95024		Lat: 7.02066	Long: 7.90341
Lat:9.49249	Long:7.02109					Lat:7.8189209	Long:5.604239		Lat:7.4708372	Long:4.3335265		Lat:9.0736916	Long:3.8542374		Lat:8.92821	Long:7.22497		lat.6.360	long.8.3195		lat.6.170	long.6.902		lat.6.422	long 8.8		lat 6.376	Long: 5.95024		Lat: 7.02066	Long: 7.90342
Lat:9.49249	Long:7.0211					Lat:7.8175441	Long:5.587653		Lat:7.6259359	Long:4.1934605		Lat:9.0736916	Long:3.8542374		Lat:8.92821	Long:7.22497		lat.6.360	long.8.3196		lat.6.170	long.6.903		lat.6.422	long 8.9		Lat: 6.37692	Long: 5.95024		Lat: 7.02066	Long: 7.90343
Lat:9.49249	Long:7.02111					Lat:7.8189209	Long:5.604239		Lat:7.6249029	Long:4.1953815		Lat:9.0736916	Long:3.8542374		Lat:8.92821	Long:7.22497		lat.6.360	long.8.3197		lat.6.170	long.6.904		lat.6.422	long 8.10		Lat: 6.37692	Long: 5.95024		Lat: 7.02066	Long: 7.90344
Lat:9.49249	Long:7.02112					Lat:7.7951946	Long:5.5256103		Lat:7.6368292	Long:4.1860973		Lat:9.0799999	Long:8.67		Lat:8.92821	Long:7.22497		lat.6.360	long.8.3198		lat.6.170	long.6.905		lat.6.422	long 8.11		Lat: 6.37692	Long: 5.95024		Lat: 7.02066	Long: 7.90345
Lat:9.45475	Long:6.63945					Lat:7.7951946	Long:5.5256103		Lat:7.4708372	Long:4.3335265		Lat:9.0685642	Long:3.8497845		Lat:8.9585352	Long:7.2546658		lat.6.360	long.8.3199		lat.6.170	long.6.906		lat.6.422	long 8.12		Lat: 6.37692	Long: 5.95024		Lat: 7.02066	Long: 7.90346
Lat:9.45475	Long:6.63946					Lat:7.6967644	Long:5.3166221		Lat:7.4708372	Long:4.3335265		Lat:9.0736916	Long:3.8542374		Lat:8.9585352	Long:7.2546658		lat.6.360	long.8.3200		lat.6.170	long.6.907		lat.6.422	long 8.13		Lat:6.37692	Long: 5.95024		Lat: 7.02066	Long: 7.90347
Lat:9.45475	Long:6.63947					Lat:7.622957	Long:5.3839761		Lat:7.6259359	Long:4.1934605		Lat:9.0685642	Long:3.8497845		Lat:8.9585352	Long:7.2546658		lat.6.360	long.8.3201		lat.6.170	long.6.908		lat.6.422	long 8.14		Lat:6.37692	Long: 5.95024		Lat: 7.02066	Long: 7.90348
Lat:9.45475	Long:6.63948					Lat:7.6967644	Long:5.3166221		Lat:7.6331273	Long:4.1841767		Lat:9.0685642	Long:3.8497845		Lat:8.9585352	Long:7.2546658		lat.6.360	long.8.3202		lat.6.170	long.6.909		lat.6.422	long 8.15		lat. 6.3769	long. 5.9502		Lat: 7.02066	Long: 7.90349
Lat:9.45475	Long:6.63949					Lat:7.7192297	Long:5.288377		Lat:7.621106	Long:4.2033864		Lat:9.0736916	Long:3.8542374		Lat:8.9585352	Long:7.2546658		lat.6.360	long.8.3203		lat.6.170	long.6.910		lat.6.422	long 8.16		lat. 6.3769	long. 5.9502		Lat: 7.02066	Long: 7.90350
Lat:9.52382	Long:7.07358					Lat:7.6967644	Long:5.3166221		Lat:7.6259359	Long:4.1934605		Lat:9.0685642	Long:3.8497845		Lat:8.94375	Long:7.22327		lat.6.303	long7.896		lat.6.269	long7.062		lat. 6.6957	long. 8.9085		lat. 7.401	Long: 6.06117		Lat: 7.47785	Long: 9.57787
Lat:9.52382	Long:7.07359					Lat:7.7214988	Long:5.2849341		Lat:7.8304046	Long:4.8373194		Lat:9.0685642	Long:3.8497845		Lat:8.94375	Long:7.22327		lat.6.303	long7.897		lat.6.269	long7.063		lat. 6.6957	long. 8.9085		lat. 7.401	Long: 6.06117		Lat: 7.47785	Long: 9.57787
Lat:9.52382	Long:7.0736					Lat:7.7191919	Long:5.2800355		Lat:7.5041402	Long:4.4620707		Lat:9.0740399	Long:3.8539193		Lat:8.94375	Long:7.22327		lat.6.303	long7.898		lat.6.269	long7.065		lat. 6.6957	long. 8.9085		Lat: 7.40135	Long: 6.06117		Lat: 7.47785	Long: 9.57787
Lat:9.52382	Long:7.07361					Lat:7.7299046	Long:5.2614245		Lat:7.8304046	Long:4.8373194		Lat:9.0740399	Long:3.8539193		Lat:8.94375	Long:7.22327		lat.6.303	long7.899		lat.6.269	long7.066		lat. 6.6957	long. 8.9085		Lat: 7.40135	Long: 6.06117		Lat: 7.47785	Long: 9.57787
Lat:9.52382	Long:7.07362					Lat:7.6967644	Long:5.3166221		Lat:7.5041402	Long:4.4620707		Lat:9.0626339	Long:3.8561458		Lat:8.94375	Long:7.22327		lat.6.303	long7.900		lat.6.269	long7.067		lat.6.6957	long.8.9085		Lat: 7.40135	Long: 6.06117		Lat: 7.47785	Long: 9.57787
Lat:9.30409	Long:6.94274					Lat:7.6928944	Long:5.3303805		Lat:7.5041402	Long:4.4620707		Lat:9.0685642	Long:3.8497845		Lat:9.0531	Long:7.19539		lat.6.303	long7.901		lat.6.269	long7.068		lat.6.6957	long.8.9085		Lat: 7.40135	Long: 6.06117		Lat: 7.47785	Long: 9.57787
Lat:9.30409	Long:6.94275					Lat:7.6929316	Long:5.3305331		Lat:7.5041402	Long:4.4620707		Lat:8.8361748	Long:3.7722403		Lat:9.0531	Long:7.19539		lat.6.303	long7.902		lat.6.269	long7.069		lat. 6.6957	long. 8.9085		Lat:7.40135	Long: 6.06117		Lat: 7.47785	Long: 9.57787
Lat:9.30409	Long:6.94276					Lat:7.6929653	Long:5.3307945		Lat:7.8304046	Long:4.8373194		Lat:8.8371175	Long:3.7811328		Lat:9.0531	Long:7.19539		lat.6.303	long7.903		lat.6.269	long7.070		lat. 6.6957	long. 8.9085		Lat:7.40135	Long: 6.06117		Lat: 7.47785	Long: 9.57787
Lat:9.30409	Long:6.94277					Lat:7.7192213	Long:5.288395		Lat:7.8304046	Long:4.8373194		Lat:8.8371175	Long:3.7811328		Lat:9.0531	Long:7.19539		lat.6.303	long7.904		lat.6.269	long7.071		Lat. 6.6957	Long. 8.9085		lat. 7.4014	long. 6.0612		Lat: 7.47785	Long: 9.57787
Lat:9.30409	Long:6.94278					Lat:7.6967644	Long:5.3166221		Lat:7.5041402	Long:4.4620707		Lat:8.8371175	Long:3.7811328		Lat:9.0531	Long:7.19539		N:6.210764	E: 8.085932		lat.6.269	long7.072		Lat. 6.6957	Long. 8.9085		lat. 7.4014	long. 6.0612		Lat: 7.47785	Long: 9.57787
Lat:9.28076	Long:6.99542					Lat:7.8186172	Long:5.6016119		Lat:7.8303972	Long:4.8379674		Lat:8.8371175	Long:3.7811328		Lat:9.0892135	Long:7.2173459		lat.6.400	long 7.896		lat.6.274	long 7.040		lat. 6.6676	long. 8.8523		lat. 7.456	Long: 6.03972		Lat: 53039	Long: 9.63801
Lat:9.28076	Long:6.99543					Lat:7.8151174	Long:5.5729495		Lat:7.8303972	Long:4.8379674		Lat:8.6783106	Long:3.6827475		Lat:9.0892135	Long:7.2173459		lat.6.400	long 7.897		lat.6.274	long 7.041		lat. 6.6676	long. 8.8523		lat. 7.457	Long: 6.03972		Lat: 53039	Long: 9.63802
Lat:9.28076	Long:6.99544					Lat:7.8069315	Long:5.6660087		Lat:7.831038	Long:4.8412076		Lat:8.836541	Long:3.7700174		Lat:9.0892135	Long:7.2173459		lat.6.400	long 7.898		lat.6.274	long 7.042		lat. 6.6676	long. 8.8523		Lat: 7.45635	Long: 6.03972		Lat: 53039	Long: 9.63803
Lat:9.28076	Long:6.99545								Lat:7.8303972	Long:4.8379674		Lat:8.6783106	Long:3.6827475		Lat:8.969903	Long:7.0567343		lat.6.400	long 7.899		lat.6.274	long 7.043		lat. 6.6676	long. 8.8523		Lat: 7.45635	Long: 6.03972		Lat: 53039	Long: 9.63804
Lat:9.28076	Long:6.99546								Lat:7.8303972	Long:4.8379674		Lat:8.6783106	Long:3.6827475		Lat:8.969903	Long:7.0567343		lat.6.400	long 7.900		lat.6.274	long 7.044		lat. 6.6676	long. 8.8523		Lat: 7.45635	Long: 6.03972		Lat: 53039	Long: 9.63805
Lat:9.33872	Long:7.00031								Lat:7.4708372	Long:4.3335265		Lat:8.6783106	Long:3.6827475		Lat:8.969903	Long:7.0567343		lat.6.400	long 7.901		lat.6.274	long 7.045		lat. 6.6676	long. 8.8523		Lat: 7.45635	Long: 6.03972		Lat: 53039	Long: 9.63806
Lat:9.33872	Long:7.00032											Lat:8.6783106	Long:3.6827475		Lat:8.969903	Long:7.0567343		lat.6.400	long 7.902		lat.6.274	long 7.046		lat. 6.6676	long. 8.8523		Lat:7.45635	Long: 6.03972		Lat: 53039	Long: 9.63807
Lat:9.33872	Long:7.00033											Lat:8.836541	Long:3.7700174		Lat:8.969903	Long:7.0567343		lat.6.400	long 7.903		lat.6.274	long 7.047		lat. 6.6676	long. 8.8523		Lat:7.45635	Long: 6.03972		Lat: 53039	Long: 9.63808
Lat:9.33872	Long:7.00034											Lat:8.8365315	Long:3.77097		Lat:8.88535	Long:7.23151		lat.6.400	long 7.904		lat.6.274	long 7.048		lat. 6.6676	long. 8.8523		lat. 7.4563	long. 6.0397		Lat: 53039	Long: 9.63809
Lat:9.33872	Long:7.00035											Lat:8.8365315	Long:3.77097		Lat:8.88535	Long:7.23152		N:6.210764	E: 8.085932		lat.6.274	long 7.049		lat. 6.6676	long. 8.8523		lat. 7.4563	long. 6.0397		Lat: 53039	Long: 9.63810
Lat:9.16278	Long:7.21714											Lat:8.8365315	Long:3.77097		Lat:8.88535	Long:7.23153		lat.6.153	long.8.044		lat.5.563	long. 6.432		lat. 6.7159	long. 8.7793		lat 7.161	Long: 6.02218		lat.7.231	long9.37
Lat:9.16278	Long:7.21715														Lat:8.88535	Long:7.23154		lat.6.153	long.8.045		lat.5.563	long. 6.433		lat. 6.7159	long. 8.7793		lat.7.161	Long: 6.02218		lat.7.231	long9.38
Lat:9.16278	Long:7.21716														Lat:8.89807	Long:7.18273		lat.6.153	long.8.046		lat.5.563	long. 6.434		lat. 6.7159	long. 8.7793		Lat: 7.16082	Long: 6.02218		lat.7.231	long9.39
Lat:9.16278	Long:7.21717														Lat:8.89807	Long:7.18274		lat.6.153	long.8.047		lat.5.563	long. 6.435		lat. 6.7159	long. 8.7793		Lat: 7.16082	Long: 6.02218		lat.7.231	long9.40
Lat:9.16278	Long:7.21718														Lat:8.89807	Long:7.18275		lat.6.153	long.8.048		lat.5.563	long. 6.436		lat. 6.7159	long. 8.7793		Lat: 7.16082	Long: 6.02218		lat.7.231	long9.41
Lat:9.21606	Long:7.22583														Lat:8.89807	Long:7.18276		lat.6.153	long.8.049		lat.5.563	long. 6.437		lat. 6.7159	long. 8.7793		Lat: 7.16082	Long: 6.02218		lat.7.231	long9.42
Lat:9.21606	Long:7.22584														Lat:8.88421	Long:7.21577		lat.6.153	long.8.050		lat.5.563	long. 6.438		lat. 6.7159	long. 8.7793		Lat:7.16082	Long: 6.02218		lat.7.231	long9.43
Lat:9.21606	Long:7.22585														Lat:8.88421	Long:7.21578		lat.6.153	long.8.051		lat.5.563	long. 6.439		lat. 6.7159	long. 8.7793		Lat:7.16082	Long: 6.02218		lat.7.231	long9.44
Lat:9.21606	Long:7.22586														Lat:8.88421	Long:7.21579		lat.6.153	long.8.052		lat.5.563	long. 6.440		lat. 6.7159	long. 8.7793		lat. 7.1608	long. 6.0222		lat.7.231	long9.45
Lat:9.21606	Long:7.22587																	lat.6.153	long.8.053		lat.5.563	long. 6.441		lat. 6.7159	long. 8.7793		lat. 7.1608	long. 6.0222		lat.7.231	long9.46
Lat:9.24651	Long:7.28151																	lat.6.51	long.8.6		lat.5.522	long6.415		lat. 6.6726	long. 8.7920		lat.7.139	long. 5.975		Lat: 7.16793	Long: 9.28493
Lat:9.24651	Long:7.28151																	lat.6.51	long.8.7		lat.5.522	long6.416		lat. 6.6726	long. 8.7920		lat.7.139	long. 5.976		Lat: 7.16793	Long: 9.28494
Lat:9.24651	Long:7.28151																	lat.6.51	long.8.8		lat.5.522	long6.417		lat. 6.6726	long. 8.7920		lat.7.139	long. 5.977		Lat: 7.16793	Long: 9.28495
Lat:9.24651	Long:7.28151																	lat.6.51	long.8.9		lat.5.522	long6.418		lat. 6.6726	long. 8.7920		lat.7.139	long. 5.978		Lat: 7.16793	Long: 9.28496
Lat:9.24651	Long:7.28151																	lat.6.51	long.8.10		lat.5.522	long6.419		lat. 6.6726	long. 8.7920		lat.7.139	long. 5.979		Lat: 7.16793	Long: 9.28497
																		lat.6.51	long.8.11		lat.5.522	long6.420		lat. 6.6726	long. 8.7920		lat.7.139	long. 5.980		Lat: 7.16793	Long: 9.28498
																		lat.6.51	long.8.12		lat.5.522	long6.421		lat. 6.6726	long. 8.7920		lat.7.139	long. 5.981		Lat: 7.16793	Long: 9.28499
																		lat.6.51	long.8.13		lat.5.522	long6.422		lat. 6.6726	long. 8.7920		lat.7.139	long. 5.982		Lat: 7.16793	Long: 9.28500
																		lat.6.51	long.8.14		lat.5.522	long6.423		lat. 6.6726	long. 8.7920		lat.7.139	long. 5.983		Lat: 7.16793	Long: 9.28501
																		lat.6.51	long.8.15		lat.5.522	long6.424		lat. 6.6726	long. 8.7920		lat.7.139	long. 5.984		Lat: 7.16793	Long: 9.28502

## Sheet: Sheet2
	Niger				Nasarawa			Ekiti
1	Lat:9.5825097	Long:7.0007499		1	Lat:8.44521	Long:8.71461	1	Lat:7.8128388	Long:5.6508237
2	Lat:9.63002	Long:6.96325		2	Lat:8.3613355	Long:8.7742018	2	Lat:7.5866641	Long:5.2100051
3	Lat:9.70302	Long:6.92252		3	Lat:8.40252	Long:8.55896		Lat:7.5866641	Long:5.2100051
4	Lat:9.68768	Long:6.52847		4	Lat:8.87804	Long:8.052	3	Lat:7.7950811	Long:5.5256815
5	Lat:9.48371	Long:6.44017		5	Lat:8.79509	Long:8.00277
6	Lat:9.67429	Long:6.50207		6	Lat:8.86852	Long:8.08405	4	Lat:7.6013914	Long:5.3090462
7	Lat:9.49249	Long:7.02108						Lat:7.6051834	Long:5.3314933
8	Lat:9.45475	Long:6.63945						Lat:7.6076892	Long:5.335251
9	Lat:9.52382	Long:7.07358						Lat:7.601952	Long:5.3074732
10	Lat:9.30409	Long:6.94274						Lat:7.5976111	Long:5.2196534
11	Lat:9.28076	Long:6.99542						Lat:7.6039735	Long:5.3078
12	Lat:9.33872	Long:7.00031					5	Lat:7.7254837	Long:4.950837
13	Lat:9.16278	Long:7.21714						Lat:7.7254837	Long:4.950837
14	Lat:9.21606	Long:7.22583						Lat:7.7254837	Long:4.950837
15	Lat:9.24651	Long:7.28151						Lat:7.7254837	Long:4.950837
								Lat:7.7254837	Long:4.950837
							6	Lat:7.8069315	Long:5.6660087
								Lat:7.7254837	Long:4.950837
							7	Lat:7.8049834	Long:5.6730873
								Lat:7.8076258	Long:5.6646938
								Lat:7.8072786	Long:5.6653513
								Lat:7.8069315	Long:5.6660087
								Lat:7.8185694	Long:5.6052242
								Lat:7.6830925	Long:5.3833218
								Lat:7.8175441	Long:5.587653
								Lat:7.8175441	Long:5.587653
								Lat:7.8175441	Long:5.587653
								Lat:7.8838013	Long:5.5787277
								Lat:7.8838013	Long:5.5787277
								Lat:7.8838013	Long:5.5787277
								Lat:9.0799999	Long:8.67
								Lat:7.8189209	Long:5.604239
								Lat:7.8189209	Long:5.604239
								Lat:7.8175441	Long:5.587653
								Lat:7.8189209	Long:5.604239
								Lat:7.7951946	Long:5.5256103
								Lat:7.7951946	Long:5.5256103
								Lat:7.6967644	Long:5.3166221
								Lat:7.622957	Long:5.3839761
								Lat:7.6967644	Long:5.3166221
								Lat:7.7192297	Long:5.288377
								Lat:7.6967644	Long:5.3166221
								Lat:7.7214988	Long:5.2849341
								Lat:7.7191919	Long:5.2800355
								Lat:7.7299046	Long:5.2614245
								Lat:7.6967644	Long:5.3166221
								Lat:7.6928944	Long:5.3303805
								Lat:7.6929316	Long:5.3305331
								Lat:7.6929653	Long:5.3307945
								Lat:7.7192213	Long:5.288395
								Lat:7.6967644	Long:5.3166221
								Lat:7.8186172	Long:5.6016119
								Lat:7.8151174	Long:5.5729495
								Lat:7.8069315	Long:5.6660087
